# Supplementary material for: Antimicrobial Prophylaxis in Robot-Assisted Laparoscopic Radical Prostatectomy: A Systematic Review
Source: Antibiotics (Basel). 2023 Dec 16;12(12):1744. doi: 10.3390/antibiotics12121744 (PMC10740870; doi:10.3390/antibiotics12121744)
Supplement: Supplementary file 1 [file antibiotics-12-01744-s001.zip]

Archive with 1 entries (1 files):
- antibiotics-2771601-supplementary.pdf
